# Supplementary material for: Unraveling Paracetamol Metabolism and Its Circadian Regulation: Insights from Tobacco Hairy Roots as a Model System
Source: Plants (Basel). 2025 Sep 8;14(17):2812. doi: 10.3390/plants14172812 (PMC12430747; doi:10.3390/plants14172812)
Supplement: Supplementary file 1 [file plants-14-02812-s001.zip]

Archive with 1 entries (1 files):
- plants-3831974-supplementary.pdf
